# Supplementary material for: Analysis of the Aerosol Generated from Tetrahydrocannabinol, Vitamin E Acetate, and Their Mixtures
Source: Toxics. 2022 Feb 15;10(2):88. doi: 10.3390/toxics10020088 (PMC8878975; doi:10.3390/toxics10020088)
Supplement: Supplementary file 1 [file toxics-10-00088-s001.zip]

Archive with 1 entries (1 files):
- toxics-1586873-supplementary.pdf
